# Supplementary material for: The Molecular Properties of Peanut Protein: Impact of Temperature, Relative Humidity and Vacuum Packaging during Storage
Source: Molecules. 2018 Oct 12;23(10):2618. doi: 10.3390/molecules23102618 (PMC6222477; doi:10.3390/molecules23102618)
Supplement: Supplementary file 1 [file molecules-23-02618-s001.zip]

Archive with 2 entries (1 files):
- supplementary-final/
- supplementary-final/Experimental data.pdf
